# Supplementary material for: Comparison of genotyping assays for detection of targeted CRISPR/Cas mutagenesis in highly polyploid sugarcane
Source: Front Genome Ed. 2024 Dec 12;6:1505844. doi: 10.3389/fgeed.2024.1505844 (PMC11669508; doi:10.3389/fgeed.2024.1505844)
Supplement: Supplementary file 2 [file Table1.XLSX]

## Sheet: Supplementary Tab
	Supplementary Table 1. DNA primers used for NGS, CE, and Cas9 RNP assays in this experiment.
	Primer #	Primer Name	5' Label	Sequence 5' - 3'
	P1	TGx2_NGS-F		TCTGTTTGATTCGGTGCAGG
	P2	TGx2_NGS-R		TGCAGGAAATCAACACTACCG
	P3	TGx3_NGS-F		TGACATGCCTTTGGTTTGCT
	P4	TGx3_NGS-R		TGGAACTGGACTCTTGAAGATCG
	P5	NAx1_NGS-F*		CGAGCTCATCTGCGACTAC
	P6	NAx1_NGS-R*		CTGGTGCAAGCAAAGTCATCG
	P7	NAx2_NGS-F*		CAGGATAGCCTAAGTACGT
	P8	NAx2_NGS-R*		GTCCTTGAGGCTGAAGAA
	P9	LGx1_NGS-F*		CCTGCGATGAGTTCCCCTAC
	P10	LGx1_NGS-R*		GGTAGTGCGAGGCGGAAG
	P11	TGx2_CE-F_FAM	6-FAM	TCTGTTTGATTCGGTGCAGG
	P12	TGx3_CE-F_FAM	6-FAM	TGACATGCCTTTGGTTTGCT
	P13	NAx1_CE-F-FAM	6-FAM	CGAGCTCATCTGCGACTAC
	P14	NAx2_CE-F-FAM	6-FAM	CAGGATAGCCTAAGTACGT
	P15	LGx1_CE-F-FAM	6-FAM	CCTGCGATGAGTTCCCCTAC
	P16	TG_IVT-F		ATCCTTTCAGGCGCCAAGAT
	P17	TG_IVT-R		TGGAACTGGACTCTTGAAGATCG
	P18	LGx1_IVT-F*		CAGGGCAACACCACCATACT
	P19	LGx1_IVT-R*		CTGACTGACTGACCTGCTGC
	P20	NAx1_IVT-F*		ATGTCGATGAGCTTCTTG
	P21	NAx1_IVT-R*		GACCTTCAACTTAAAGGACAAC
	P22	NAx2_IVT-F*		TCGAAATGTGTCCGTGTCAC
	P23	NAx2_IVT-R*		AGAACACCAGCGTCTTCCTC
	P24	TGx2_sgRNA24IVT-F		GAATTTAATACGACTCACTATAGGTGTCGGCTGCGGGTTCGGCGGTTTTAGAGCTAGAAATAGC
	P25	TGx3_sgRNA73IVT-F		GAATTTAATACGACTCACTATAGGCATGTTAAGAGGCATTCCTGGTTTTAGAGCTAGAAATAGC
	P26	NAx1_gRNA134IVT-F*		GAATTTAATACGACTCACTATAGGCGTCGACCATGGGTGGCCGGGTTTTAGAGCTAGAAATAGC
	P27	NAx2_gRNA668IVT-F*		GAATTTAATACGACTCACTATAGGTGCGGCATCGGTGGGGCCTAGTTTTAGAGCTAGAAATAGC
	P28	LGx1_sgRNA25IVT-F*		GAATTTAATACGACTCACTATAGGCCCTTCTCTGCTCCCAATCAGTTTTAGAGCTAGAAATAGC
	P29	LGx1_sgRNA41IVT-F*		GAATTTAATACGACTCACTATAGGAGGGAGCATCATCATCAGCTGTTTTAGAGCTAGAAATAGC
	P30	ScaffoldR*		AAAAAGCACCGACTCGG
	CS1	TGx2_CS		AGACGATTAA
	CS2	TGx3_CS		ATTTCCTTGT
	CS3	NAx1_CS		TGAGTATCCA
	CS4	NAx2_CS		TCAGTGATCA
	CS5	LG_CS		AACTCGCT
	* Indicates primer was extracted from existing literature

## Sheet: Supplementary Table 2
	Supplementary Table 2. PCR run conditions used in the study, inclusing temperature, time and number of cycles for denaturation, annealing, extention, and any subsequency melt analysis.
								Melt
			Initial Denaturation	Denaturation	Annealing	Extension	Final Extension	Start	End
	PCR1	Temperature	98ºC	98ºC	66ºC	72ºC	72ºC	-	-
		Time	10 sec	10 sec	30 sec	20 sec	2 min	-	-
		# Cycles	1	30			1	-	-
	PCR2	Temperature	98 ºC	98 ºC	61 ºC	72 ºC	72 ºC	-	-
		Time	10 sec	10 sec	30 sec	20 sec	2 min	-	-
		# Cycles	1	30			1	-	-
	PCR3	Temperature	98 ºC	98 ºC	69 ºC	72 ºC	72 ºC	-	-
		Time	30 sec	10 sec	30 sec	20 sec	2 min	-	-
		# Cycles	1	30			1	-	-
	PCR4	Temperature	98 ºC	98 ºC	55 ºC	72 ºC	72 ºC	-	-
		Time	30 sec	10 sec	30 sec	20 sec	2 min	-	-
		# Cycles	1	32			1	-	-
	PCR5	Temperature	98 ºC	98 ºC	67 ºC	72 ºC	72 ºC	-	-
		Time	30 sec	10 sec	20 sec	50 sec	2 min	-	-
		# Cycles	1	30			1	-	-
	PCR6	Temperature	98 ºC	98 ºC	60 ºC	72 ºC	72 ºC	-	-
		Time	30 sec	10 sec	15 sec	25 sec	2 min	-	-
		# Cycles	1	35			1	-	-
	PCR7	Temperature	98 ºC	98 ºC	66 ºC	72 ºC	72 ºC	-	-
		Time	30 sec	10 sec	15 sec	20 sec	2 min	-	-
		# Cycles	1	35			1	-	-
	Melt Curve	Temperature	98 ºC	95 ºC	60 ºC		-	65 ºC	95 ºC
		Time	3 min	5 sec	30 sec		-	1.5 min	-
		Temp Increment	-	-	-		-	↑ 1 ºC increment/5 sec
		# Cycles	1	32			-	1
	HRM	Temperature	95 ºC	95 ºC	58 ºC		-	65 ºC	95 ºC
		Time	5 min	10 sec	30 sec		-	1.5 min	-
		Temp Increment	-	-	-		-	↑ 0.1 ºC increment/2 sec
		# Cycles	1	32			-	1

## Sheet: Supplementary Table 3
	Supplementary Table 3. Parameters used when analysing NGS fastq files on Cas-Analyzer.
		tdg5 lines		nac108 lines		lg1 lines
		sgRNA24 (Exon 2)	sgRNA73 (Exon 3)	sgRNA134 (Exon 1)	sgRNA668 (Exon 2)	gRNA25 (Exon 1)	gRNA41 (Exon 1)	gRNA41 (Exon 1)
	Comparison Range	70	70	60	70	35	35	70
	WT marker	No	No	No	No	No	No	No
	Target DNA sequence	TGTCGGCTGCGGGTTCGGCG	CAGGAATGCCTCTTAACATG	CCGGCCACCCATGGTCGACG	TAGGCCCCACCGATGCCGCA	CCCTTCTCTGCTCCCAATCA	AGGGAGCATCATCATCAGCT	AGGGAGCATCATCATCAGCT
	Full reference sequence	TCTGTTTGATTCGGTGCAGGGTTCGGTGTCGGCTGCGGGTTCGGCGTGGGGTGGGGTTTCGGAGGTGAGAGCATGCTTGTCTTCGCGTGATTAGTTGCTGGGAGACGATTAATGTGCTAAACTTCTCTGAAGCTTGTAGGCGTGAATTAGAAATCTTAACTTGTGGAATTGAACTCGGGGGATCCTTTTTTTGGATTCTATGTTCTCGGTAGTGTTGATTTCCTGCA	TGACATGCCTTTGGTTTGCTTTTCTACCACAGGAATGCCTCTTAACATGTTCGGCTTGGGTATCGGTACTACTTCTGAGCTTATCATCACTTACATTTCCTTGTTAGTGGATTATTAAAATTCATCTTGTTGCAAAATAGGTGGGGGCTGTGGAGTTGGTCTTGGACTAGGATGGGGCTTTGGAAATGCTTTTGGTTGTCAGTATCGATCTTCAAGAGTCCAGTTCCA	CGAGCTCATCTGCGACTACCTGGCGCCCAAGCTCGGCGGCAAGGTCGGCTTCTCCGGCCGCCGGCCACCCATGGTCGACGTCGACCTCAACAAGGTCGAGCCATGGGATCTCCCCGGTGAGTATCCACAAGTCCATCGATCGGTACACGCATGCATCTTCTTTAAATAAAAGTGTAAAAGTTTGCTAGCTCCTTTCTGTCTCTCTTCTTCGATGACTTTGCTTGCACCAG	GTCCTTGAGGCTGAAGAAATACCACTCCCTAGGCCCCACCGATGCCGCAACTGGATGGCCATCAAATCAGAGAGGAAATAAGCAAACAACACAAATTCAGTGATCAGTTGATCTATATGGGAGAATGTTTATATTGTATTTTATGTAGAGATGTTTTTATGTTTTTCTTGTAGACACTCATCTTTCTGGCCACGTACTTAGGCTATCCTG	CCTGCGATGAGTTCCCCTACGTGCCGTCCAACGCGGGCGCCGCTCCCCCTTCTCTGCTCCCAATCATGGAGCAGGAGAGCAGCATCCATAGGGAGCATCATCATCAGCTGGGCTACAACCTCGAGGCCAACTCGCTGGCGCTGCTCCCCCCGTCCAACGCCGCCGCCCACCACCACGGCACCACCATCGCTGGCCACAGCCCCCACGACATCCTCCAGTTCTACCCTGCTTCCGCCTCGCACTACC	CCTGCGATGAGTTCCCCTACGTGCCGTCCAACGCGGGCGCCGCTCCCCCTTCTCTGCTCCCAATCATGGAGCAGGAGAGCAGCATCCATAGGGAGCATCATCATCAGCTGGGCTACAACCTCGAGGCCAACTCGCTGGCGCTGCTCCCCCCGTCCAACGCCGCCGCCCACCACCACGGCACCACCATCGCTGGCCACAGCCCCCACGACATCCTCCAGTTCTACCCTGCTTCCGCCTCGCACTACC	CCTGCGATGAGTTCCCCTACGTGCCGTCCAACGCGGGCGCCGCTCCCCCTTCTCTGCTCCCAATCATGGAGCAGGAGAGCAGCATCCATAGGGAGCATCATCATCAGCTGGGCTACAACCTCGAGGCCAACTCGCTGGCGCTGCTCCCCCCGTCCAACGCCGCCGCCCACCACCACGGCACCACCATCGCTGGCCACAGCCCCCACGACATCCTCCAGTTCTACCCTGCTTCCGCCTCGCACTACC

## Sheet: Supplementary Table 4
	Supplementary Table 4. DNA primers pairs tested with HRM analysis for each target, including primer location (intron/exon), amplicon size, and reason for elimination
	Target	Primer Pair ID	Primer Name	Primer Sequence	Location	Amplicon Size / bp	Reason for Elimation
	TDG5 sgRNA24	t24-1	TGD5Ex2_HRM_F1	TCGTTCTGTTTGATTCGGTGC	Intron	105	1
			TGD5Ex2_HRM_R1	CCAGCAACTAATCACGCGAAG	Intron
		t24-2	TGx2_NGS-F	TCTGTTTGATTCGGTGCAGG	Intron/Exon	101	*
			TGx2_HRM-R	CCAGCAACTAATCACGCGAAG	Intron
		t24-3	TGD5Ex2_HRM_F1	TCGTTCTGTTTGATTCGGTGC	Intron	78	2
			TGD5Ex2_HRM_R3	ATGCTCTCACCTCCGAAACC	Intron/Exon
		t24-4	TGx2_NGS-F	TCTGTTTGATTCGGTGCAGG	Intron/Exon	74	1
			TGD5Ex2_HRM_R3	ATGCTCTCACCTCCGAAACC	Intron/Exon
	TDG5 sgRNA73	t73-1	TGD5Ex3_HRM_F1	CAAGAATTGACATGCCTTTG	Intron/Exon	97	3
			TGD5Ex3_HRM_R1	GTGATGATAAGCTCAGAAGTAG	Intron
		t73-2	TGx3_HRM-F	TGATCAAGAATTGACATGCC	Intron	107	*
			TGx3_HRM-R	ATGTAAGTGATGATAAGCTCAG	Intron
	NAC108 sgRNA134	n134-1	NAx1_NGS-F	CGAGCTCATCTGCGACTAC	Exon	132	1
			NAx1_HRM-R	ACTTGTGGATACTCACCGGG	Intron/Exon
		n134-2	NAx1_HRM-F	CGAGCTCATCTGCGACTACCT	Exon	132	*
			NAx1_HRM-R	ACTTGTGGATACTCACCGGG	Intron/Exon
		n134-3	NAC108Ex1_HRM_F1	CCAAGCTCGGCGGCAAGGTC	Exon	128	3
			NAC108Ex1_HRM_R2	GTGGATACTCACCGGGGAGATCC	Intron/Exon
	NAC108 sgRNA668	n668-1	NAC108Ex2_HRM_F1	CACTGAATTTGTGTTGTTTG	Intron	102	1
			Nax2_NGS-R	GTCCTTGAGGCTGAAGAA	Exon
		n668-2	NAx2_HRM-F	ATTTCCTCTCTGATTTGATGGC	Intron	90	*
			NAx2_HRM-R	GCGTACTTCCGGTCCTTGA	Exon
	LG1 sgRNA25 and sgRNA41	l2541-1	LG1_HRM_F1	CTCCCAATCATGGAGCAGGAG	Exon	78	4
			LGx1_HRM-R	CGAGTTGGCCTCGAGGTTGTA	Exon
		l2541-2	LG1_HRM_F1	CTCCCAATCATGGAGCAGGAG	Exon	72	1, 4
			LG1_HRM_R1	GGCCTCGAGGTTGTAGCC	Exon
		l2541-3	LG1_HRM_F3	CCTTCTCTGCTCCCAATCATGG	Exon	90	1, 4
			LG1_HRM_R3	CAGCGAGTTGGCCTCGAG	Exon
		l2541-4	HRM_LG1MC_F1	CTGCGATGAGTTCCCCTACG	Exon	133	2
			LGx1_HRM-R	CGAGTTGGCCTCGAGGTTGTA	Exon
		l2541-5	LGx1_HRM-F	CGATGAGTTCCCCTACGTGC	Exon	130	*
			LGx1_HRM-R	CGAGTTGGCCTCGAGGTTGTA	Exon
	1 = unspecific amplicication/multiple melt peaks, 2 = poor amplification, 3 = lower melt peaks than selected primer pair, 4 = did not adequately cover target mutations, * = selected for analysis

## Sheet: Supplementary Table 5
	Supplementary Table 5. Temperature range between which melting data was normalized in HRM reactions.
		Temperature Range for Normalization / ºC
		Start Region		End Region
	LG1	80.5	81	87.5	87.8
	NAC108 sgRNA134	84.5	85	89.8	90.1
	NAC108 sgRNA668	76	76.5	83.1	83.4
	TDG5 sgRNA73	72	72.5	79.6	79.9
	TDG5 sgRNA24	70.8	71.3	87	87.3

## Sheet: Supplementary Table 6
	Supplementary Table 6. Price cost comparison of NGS, capillary electrophoresis (CE), Cas9 RNP assay, and high-resolution melt analysis (HRMA), for mutant genotyping, including total cost per reaction, components required, and component cost per reaction.
			Estimated Total Cost / Sample	Component	Cost / Sample	Reference
		NGS	64.19	Standard PCR Reagents (Q5 High-Fidelity DNA Polymerase/Q5 Buffer/dNTP Mix)	1.11	NEB Catalog # M0491S,
						NEB Catalog # N0447S
				Standard Primer Pair	0.03	Eurofins Genomics (Custom DNA Oligos; KY, USA)
				PCR Purification	1.91	Thermo Scientific Catalog # K0701
				Plasticware (0.2 ml tube x 1, 1.5 ml tube x 1)	0.21	Thermo Scientific Catalog # AB0620
						Thermo Scientific Catalog # 21402902
				Illumina DNA Library Prep, Tagmentation	33.93	Illmuina Catalog # 20060059
				Illumina DNA Indexes, Tagmentation	5	Illumina Catalog # 20027213
				MiSeq Run (2x150 - 15k reads)*	22	UF ICBR NextGen DNA Sequencing Services (FL, USA)
		CE	3.82	Standard PCR Reagents (Q5 High-Fidelity DNA Polymerase/Q5 Buffer/dNTP Mix)	1.11	NEB Catalog # M0491S,
						NEB Catalog # N0447S
				6-FAM Labeled Primer Pair	0.23	Eurofins Genomics (Custom DNA Oligos; KY, USA)
				Hi-Di Formamide Loading Buffer	0.02	Applied Biosystems Catalog # 4311320
				Dye-Labeled Internal Size Standard (600-LIZ)	0.75	Applied Biosystems Catalog # 4408399
				Plasticware (0.2 ml tube x 1, 96 well semi-skirt plate x 1)	0.21	Thermo Scientific Catalog # AB0620,
						Thermo Scientific Catalog # AB2400
				Ready2Load Fragment Analysis Service	$1.50*	Eurofins Genomics (KY, USA)
		Cas9 RNP Assay	14.87	Standard PCR Reagents (Q5 High-Fidelity DNA Polymerase/Q5 Buffer/dNTP Mix) x2	2.22	NEB Catalog # M0491S,
						NEB Catalog # N0447S
				Standard Primer Pair x2	0.06	Eurofins Genomics (Custom DNA Oligos; KY, USA)
				PCR Purification	1.73	Thermo Scientific Catalog # K0702
				PCR Gel Extraction	1.73	Thermo Scientific Catalog # K0692
				RNA Synthesis Kit	$4.88+	NEB Catalog # E2040S
				RNA Purification	$3.11+	NEB Catalog # T2040L
				Cas9 RNPs	0.38	PNA Bio Catalog # CP01
				Plasticware (0.2 ml tube x 4, 1.5 ml tube x 3)	0.76	Thermo Scientific Catalog # AB0620
						Thermo Scientific Catalog # 21402902
		HRMA	4.44	Type-it HRM PCR Kit	1.14	Qiagen Catalog # 206544
				Standard Primer Pair	0.03	Eurofins Genomics (Custom DNA Oligos; KY, USA)
				Plasticware (0.1 ml tube x1)	0.31	Qiagen Catalog # 981103
		Cost per sample of components is estimated based on the total component cost divided by the amount needed per reaction. * Indicates cost is estimated based on processing 96 samples in one run. Cost may increase with fewer samples. + Indicates cost is estimated based on one RNA synthesis/purification reaction, the product of which can be used for 100+ genotyping reactions with the same sgRNA. ** V…

## Sheet: Supplementary Table 7
	Supplementary Table 7. Number of NGS reads containing the relevent primer and conserved sequence (CS) or indicator sequences (CA) used in analysis of TDG5 and NAC108 sgRNA targets.
	Target	Line ID	# NGS Reads Analyzed
			CS	Cas
	TDG5 sgRNA24	WT	50038	50052
		T32	43171	42644
		T34	57607	57286
		T41	49998	49168
		T47	74157	74857
		T53	67951	68414
		T55	68519	69472
		T77	77084	77941
		T81	65854	66506
		T82	75065	75931
		T205	55825	55648
		T206	70109	69627
		T208	59135	59427
	TDG5 sgRNA73	WT	45006	45555
		T32	54422	54014
		T34	58872	58466
		T41	64377	64581
		T47	87490	69156
		T53	83103	83124
		T55	55600	55888
		T77	65058	65182
		T81	73951	73883
		T82	66003	65958
		T205	57721	57513
		T206	72416	72947
		T208	78184	78518
	NAC108 sgRNA 134	WT	59278	61063
		N3a	79453	82549
		N4a	68763	66686
		N6a	68989	69462
		N8a	74841	72413
		N9a	80359	82521
		N11a	67448	64695
	NAC108 sgRNA 668	WT	40222	40360
		N3a	94041	94872
		N4a	95112	95968
		N6a	95332	96029
		N8a	89567	89285
		N9a	94019	95155
		N11a	95381	95608

## Sheet: Supplementary Table 8
	Supplementary Table 8. Number of NGS reads containing the relevent primer and conserved sequence (CS) or indicator sequences (CA) used in analysis of LG1 sgRNA targets.
	Line ID	CS NGS	CA NGS
		# Reads Analyzed	Target sgRNA	# Reads Analyzed
	WT	47179	25	48317
			41	47977
	L7a	91497	25	91466
			41	95858
	L7b	91342	25	92485
			41	96017
	L7c	91230	25	91445
			41	95874
	L11a	79340	25	82676
			41	83128
	L11b	68823	25	70022
			41	71555
	L11c	93214	25	98648
			41	97030
	L13a	90272	25	98361
			41	96226
	L13b	91753	25	98034
			41	96116
	L13c	89851	25	97962
			41	96099
	L17a	90880	25	41.1
			41	80464
	L17b	92497	25	98357
			14	96539
	L17c	92010	25	82769
			41	81551
	L26a	91804	25	90107
			41	96132
	L26b	90308	25	87880
			41	94063
	L26c	92382	25	89548
			41	96198
	L35a	91538	25	87298
			41	96538
	L35b	92442	25	89232
			41	96822
	L35c	91420	25	88956
			41	96140
	L44a	93177	25	118487
			41	94870
	L44b	93130	25	115549
			41	95240
	L44c	93549	25	116267
			41	95423

## Sheet: Supplementary Table 9
	Supplementary Material 9. Comparison of analysis outcomes for LG1 targets sgRNA25 and sgRNA41, including mean melt peak temperatures observed in a standard melt peak assay, the maximum fluorescence difference from WT extracted from HRM difference plots, and CE data and conserved sequence (CS) NGS analysis (overall mutation frequency, estimated indel size, individual indel frequency) for fragments…
	Line ID	Mean Melt Peak Temp / °C	HRM Max Fluor. Diff. to WT	CE			CS NGS			Target sgRNA	Cas9 RNP Score	CA NGS
				Overall Indel Freq. / %	Indel Size / bp	Individual Indel Estimated Freq. / %	Freq. Non-WT Reads / %	Size diff. to WT / bp	Freq. / %			Freq. Non-WT Reads / %	Size diff. to WT / bp	Individual Indel Estimated Freq. / %	Indel Sequence Extracted from Cas Analyzer
	WT	89.1	2	0	-	-	0.1	-	-	25	0	0.0	-	-	-
										41	0	0.0	-	-	-
	L7b	89	5	42.4	+ 1	32.9	40.2	+ 1	34.1	25	1	0.0	-	-	-
					- 42	9.4		- 42	6.1	41	2	40.4	+ 1	33.1	A or T
													- 42	5.9	TCATGGAGCAGGAGAGCAGCATCCATAGGGAGCATCATCATC
	L7c	89	5	42.5	+ 1	32.5	42.7	+ 1	35.4	25	1	0.0	-	-	-
					- 42	10.1		- 42	7.3	41	2	42.7	+ 1	35.1	A or T
													- 42	6.9	TCATGGAGCAGGAGAGCAGCATCCATAGGGAGCATCATCATC
	L11b	89	15	84.5	+ 1	21.7	79.7	+ 1	29.3	25	2	30.2	+ 16	12.7	TCCCT - - A>C - - - GCACCACCAC - - A
					- 1	16.6		- 1	17.0				- 12	16.7	AACCCTCGTCTC
					- 11	13.3		- 11	16.3	41	3	80.4	+ 1	34.3	A or T
					- 12	12.5		- 54	17.1				- 1	19.4	G
					- 54	20.4							- 16	16.6	ATCGGGTCGACTACTA
	L11c	89.3	2	0	-	-	0.1	-	-	25	0	0.0	-	-	-
										41	0	0.0	-	-	-
	L13b	89.1	3	19	+ 1	19	18.6	+ 1	18.6	25	1	18.8	+ 1	18.4	A
										41	0	0.0	-	-	-
	L13c	89	4	18.3	+ 1	18.3	18.3	+ 1	18.3	25	1	18.6	+ 1	18.2	A
										41	0	0.0	-	-	-
	L17b	89.3	2	0	-	-	0.1	-	-	25	0	0.0	-	-	-
										14	0	0.0	-	-	-
	L17c	89	11	68.9	+ 2	14.2	71.7	+ 2	15.3	25	2	40.6	+ 1	16.3	A
					- 1	8.9		+ 1	9.3				- 1	9	A
					- 2	5.6		- 1	8.7				- 6	7.8	ACTAAC
					- 6	10.2		- 2	7.6	41	3	56.1	+ 1	10.8	A or T
					- 7	10.7		- 6	9.2				- 1	9.9	G
					- 8	8.5		- 7	8.3				- 2	8.8	AC
					- 42	10.8		- 8	6.1				- 6	9.8	GTCGAC
								- 42	7.2				- 8	7	CGACTACT
													- 42*	8.2	TCATGGAGCAGGAGAGCAGCATCCATAGGGAGCATCATCATC
	L26b	89	8	53.8	+ 1	15.7	52.6	+ 1	17.8	25	1	19.0	- 3	8.8	CTA
					- 3	7.9		- 3	8.2				- 4	9.7	TAAC
					- 5	8.5		- 4	9.0	41	2	35.3	+ 1	17.2	A or T
					- 14	10.4		- 14	9.0				- 14	8.7	GGGTCGACTACTAC
					- 23	11.2		- 23	8.4				- 23	8.3	CATCGGGTCGACTACTACTACGA
	L26c	89	8	53.7	+ 1	13.7	52.7	+ 1	18.1	25	1	18.7	- 3	8.8	CTA
					- 3	8.3		- 3	8.2				- 4	9.5	TAAC
					- 5	10.3		- 4	8.7	41	2	35.8	+ 1	17.6	A or T
					- 14	10.8		- 14	8.6				- 14	8.3	GGGTCGACTACTAC
					- 23	10.7		- 23	8.9				- 23	8.8	CATCGGGTCGACTACTACTACGA
	L35b	89.3	2	9.3	- 8	9.3	9.6	- 8	9.5	25	0	0.0	-	-	-
										41	1	9.5	- 8	9.2	TCGACTA - - - C>T - A
	L35c	89.3	2	9.2	- 8	9.2	9.6	- 8	9.5	25	0	0.0	-	-	-
										41	1	9.4	- 8	9	TCGACTA - - - C>T - A
	L44b	89.5	20	100	- 22	11.2	95.2	- 22	13.0	25	3	91.7	- 21	11.2	CCTTCTCTGCTCCCAATCATG
					- 42	22.9		- 42	22.0	41	4	95.1	- 1	13.4	A
					- 43	53.5		- 43	50.6				- 42*	20.8	TCATGGAGCAGGAGAGCAGCATCCATAGGGAGCATCATCATC
					- 46	12.4		- 46	9.5				- 43*	48.7	ATCATGGAGCAGGAGAGCAGCATCCATAGGGAGCATCATCATC
													- 46*	9	TCATGGAGCAGGAGAGCAGCATCCATAGGGAGCATCATCATCAGCT
	L44c	89.5	20	100	- 22	11.9	95.6	- 22	14.0	25	3	92.4	- 21	12	CCTTCTCTGCTCCCAATCATG
					- 42	22.8		- 42	21.7	41	4	95.6	- 1	14.4	A
					- 43	54.1		- 43	50.4				- 42*	20.5	TCATGGAGCAGGAGAGCAGCATCCATAGGGAGCATCATCATC
					- 46	11.1		- 46	9.3				- 43*	48.2	ATCATGGAGCAGGAGAGCAGCATCCATAGGGAGCATCATCATC
													- 46*	8.9	TCATGGAGCAGGAGAGCAGCATCCATAGGGAGCATCATCATCAGCT
	* Deletion spanned across both sgRNA sites

## Sheet: Supplementary Table 10
	Supplementary Table 10. Comparison of analysis outcomes for additional TDG5 lines at sgRNA24, including mean melt peak temperatures observed in a standard melt peak assay, the maximum fluorescence difference from WT extracted from HRM difference plots, Cas9 RNP assay scores. Alongside this, results from Cas analyzer and the conserved sequence analysis (CS) are displayed with the frequency of non …
	Target	Line ID	Mean Melt Peak Temp / °C	HRM Max Fluor. Diff. to WT	Cas9 RNP Score	Freq. of Non-WT Reads or Peaks			Breakdown of Indels
									CS Analysis		Cas Analyzer		CE		Indel Sequence Extracted from Cas Analyzer
						CS Analysis	Cas Analyzer	CE	Size Diff. to WT / bp	Freq. / %	Size Diff. to WT / bp	Freq. / %	Size Diff. to WT / bp	Freq. / %
	TDG5 sgRNA24	WT	89.1	2	0	0.1	0	0	-	-	-	-	-	-	-
		T53	82.5, 86.9	60	4	99.9	100	90.6	+ 1	39.7	+ 1	37.4	+ 1	40	A or G
									- 1	5.6	- 1	5.3	-	-	G
									- 2	10.4	- 2	9.9	- 2	10.4	CG
									- 13	7.3	- 13	7	- 13	17.7	TCGGCGTGGGGTG
									- 17	22.7	- 17	21.72	- 17	8	GGGTTCGGCGTGGGGTG
									- 18	14.2	- 18	13.8	- 19	14.6	TTCGGCGTGGGGTGGGGT
		T206	82.9, 88.6	60	4	95.5	95.7	100	+ 1	51.7	+ 1	48.5	+ 1	50.9	A or T
									- 11	13.5	- 11	12.9	- 11	14.3	GCGGGTTCGGC
									- 16	10.4	- 16	9.8	- 16	14.5	GTCGGCTGCGGGTTCG
									- 17	19.7	- 17	19.1	- 17	10.6	GGGTTCGGCGTGGGGTG

[truncated: 3 more sheets: Supplementary Table 11, Supplementary Table 12, Supplmentary Table 13]
